# Supplementary material for: Inhibitor of CD147 Suppresses T Cell Activation and Recruitment in CVB3-Induced Acute Viral Myocarditis
Source: Viruses. 2023 May 10;15(5):1137. doi: 10.3390/v15051137 (PMC10221111; doi:10.3390/v15051137)
Supplement: Supplementary file 1 [file viruses-15-01137-s001.zip]

Archive with 1 entries (1 files):
- viruses-2375145-supplementary.pdf
